# Supplementary material for: hNGF Peptides Elicit the NGF-TrkA Signalling Pathway in Cholinergic Neurons and Retain Full Neurotrophic Activity in the DRG Assay
Source: Biomolecules. 2020 Feb 1;10(2):216. doi: 10.3390/biom10020216 (PMC7072391; doi:10.3390/biom10020216)
Supplement: Supplementary file 1 [file biomolecules-10-00216-s001.zip]

Archive with 1 entries (1 files):
- biomolecules-689988-supplementary.jpg
